# Supplementary material for: h-BN Modification Using Several Hydroxylation and Grafting Methods and Their Incorporation into a PMMA/PA6 Polymer Blend
Source: Nanomaterials (Basel). 2022 Aug 9;12(16):2735. doi: 10.3390/nano12162735 (PMC9414417; doi:10.3390/nano12162735)
Supplement: Supplementary file 1 [file nanomaterials-12-02735-s001.zip]

Archive with 1 entries (1 files):
- nanomaterials-1789603-supplementary-updated.pdf
